# Supplementary material for: IRIDA Phenotype in TMPRSS6 Monoallelic-Affected Patients: Toward a Better Understanding of the Pathophysiology
Source: Genes (Basel). 2022 Jul 23;13(8):1309. doi: 10.3390/genes13081309 (PMC9331965; doi:10.3390/genes13081309)
Supplement: Supplementary file 1 [file genes-13-01309-s001.zip]

Archive with 1 entries (1 files):
- genes-1809945-supplementary.pdf
